# Supplementary material for: Spatial Structuring of Soil Fungal Diversity Associated with Ziziphus lotus (Rhamnaceae) in Arid Agricultural Soils
Source: Microorganisms. 2025 Oct 30;13(11):2489. doi: 10.3390/microorganisms13112489 (PMC12654320; doi:10.3390/microorganisms13112489)
Supplement: Supplementary file 1 [file microorganisms-13-02489-s001.zip]

Archive with 1 entries (1 files):
- microorganisms-3871044-supplementary.pdf
